# Supplementary material for: An Integrative Computational Approach for Identifying Cotton Host Plant MicroRNAs with Potential to Abate CLCuKoV-Bur Infection
Source: Viruses. 2025 Mar 12;17(3):399. doi: 10.3390/v17030399 (PMC11945813; doi:10.3390/v17030399)
Supplement: Supplementary file 1 [file viruses-17-00399-s001.zip]

Archive with 5 entries (5 files):
- File S1.pdf
- Table S1.xlsx
- Table S2.xlsx
- Table S3-AM421522-CLCuKoV-Bur.xlsx
- Table S4-AM421522-CLCuKoV-Bur.xlsx
