# Supplementary material for: An Integrative Computational Approach for Identifying Cotton Host Plant MicroRNAs with Potential to Abate CLCuKoV-Bur Infection
Source: Viruses. 2025 Mar 12;17(3):399. doi: 10.3390/v17030399 (PMC11945813; doi:10.3390/v17030399)
Supplement: Supplementary file 1 [file viruses-17-00399-s001.zip › Table S3-AM421522-CLCuKoV-Bur.xlsx]

## Sheet: Sheet1
Cotton miRNAs	PositionRNA22	Position psRNATarget	Position RNAhybrid	Position TAPIR	Maximum Folding Eenergy /Kcal/mol (RNA22)	Expectation psRNATarget	Minimum Free Energy/Kcal/mol (RNAhybrid)	Minimum Free Energy Ratio
ghr-miR156a			2203	2202			−23.5	0.51
ghr-miR156b			2203	2202			−23.5	0.51
ghr-miR156c	1751		2511		−17.00		−23.5
ghr-miR156d			2203	2202			−23.5	0.51
ghr-miR160			2054				−25
ghr-miR162a			1682				−23
ghr-miR164			1409				−27.2
ghr-miR166b			2584				−25.8
ghr-miR167a			1954				−23.8
ghr-miR167b			1954				−23.8
ghr-miR169a	692		2190	2191	−16.70		−28.9	0.69
ghr-miR169b	692	2190	2190	2191	−15.40	6	−31.9	0.64
ghr-miR169b(1)	1448				−17.70
ghr-miR172			2187	1236			−24.9	0.59
ghr-miR390a	1410		1410		−26.80		−33.4
ghr-miR390a(1)	2443				−15.20
ghr-miR390b	1410		1410		−26.80		−33.4
ghr-miR390b(1)	2443				−15.20
ghr-miR390c	1410		1410		−26.80		−33.4
ghr-miR390c(1)	2443				−15.20
ghr-miR393	1743		1402		−16.10		−22.9
ghr-miR394a			852	432			−21.9	0.43
ghr-miR394b			852	432			−21.9	0.43
ghr-miR396a		1249	1225	1249		6	−22.5	0.58
ghr-miR396b		1249	1225	1249		6	−22.5	0.58
ghr-miR398			2480				−23.4
ghr-miR399a			2649				−26.3
ghr-miR399b			2649				−26.3
ghr-miR399c	1750		1752		−19.00		−24.7
ghr-miR399d	1749	1749	1747	1749	−16.30	6.5	−22.5	0.49
ghr-miR399e	1747	1749	1747		−17.80	6.5	−23.9
ghr-miR479			150				−24.6
ghr-miR482a			2580				−24.7
ghr-miR482b			582				−22.6
ghr-miR827a			2484				−21
ghr-miR827b			2484				−21
ghr-miR827c			2484				−21
ghr-miR2948-5p		72	66			5.5	−26.3
ghr-miR2949a-3p			2625	2079			−20.2	0.39
ghr-miR2949a-5p			1241				−21.7
ghr-miR2949b			1241	854			−21.7	0.46
ghr-miR2949c			1241	854			−21.7	0.46
ghr-miR2950			320		−23.7		−31.8
ghr-miR3476-3p			2481				−22.5
ghr-miR3476-5p		766	422			6	−25.8
ghr-miR7484a			1549				−20.1
ghr-miR7484b			1549				−20.1
ghr-miR7485		736	473			5.5	−22.2
ghr-miR7486a	2499	2499	850		−21.30	5	−30.7
ghr-miR7486b	2499	2499	850		−21.30	5	−30.7
ghr-miR7487			1575				−23.6
ghr-miR7488		2558	1443	2558		5.5	−24.8	0.42
ghr-miR7489			1451				−23.4
ghr-miR7490			563				−24.1
ghr-miR7491	1422	11	7		−15.10	6.5	−27
ghr-miR7492a		902	708			5.5	−21.3
ghr-miR7492b		902	708			5.5	−21.3
ghr-miR7492c		902	708			5.5	−21.3
ghr-miR7493		1163	1351	1163		6	−22.2	0.52
ghr-miR7493(1)		2095				6.5
ghr-miR7494			1299				−21.6
ghr-miR7495a			1596				−21.4
ghr-miR7495b			1596				−21.4
ghr-miR7496a
ghr-miR7496b
ghr-miR7497		460	363			6.5	−28.4
ghr-miR7498			371				−30.9
ghr-miR7499			1677				−20.4
ghr-miR7500		675	2478			6	−24.9
ghr-miR7501			2440				−23.7
ghr-miR7502			1656				20
ghr-miR7503			1664				−25.1
ghr-miR7504a			131				−22.2
ghr-miR7504b			2205				−22.2
ghr-miR7505		2059	2046			6	−24.7
ghr-miR7506			1804				−31.8
ghr-miR7507			2152				−27.5
ghr-miR7508			84				−22.4
ghr-miR7509			2172				−21.0
ghr-miR7510a		703	695			6.5	−29.10
ghr-miR7510b		806	786			6.5	−22.30
ghr-miR7511			47				−22.6
ghr-miR7512	918		918		−16.70		−23.5
ghr-miR7513		2551	2328			6	−22.5
ghr-miR7514			1830				−21.4
miRNAs	14	22	78	16
Loci	18	23	78	16
