# Supplementary material for: An Integrative Computational Approach for Identifying Cotton Host Plant MicroRNAs with Potential to Abate CLCuKoV-Bur Infection
Source: Viruses. 2025 Mar 12;17(3):399. doi: 10.3390/v17030399 (PMC11945813; doi:10.3390/v17030399)
Supplement: Supplementary file 1 [file viruses-17-00399-s001.zip › Table S4-AM421522-CLCuKoV-Bur.xlsx]

## Sheet: Sheet1
Cotton miRNAs	PositionRNA22	Genes	Position psRNATarget	Genes	Position RNAhybrid	Gene	Position (TAPIR)	Genes
ghr-miR156a					2203	C1/C4	2202	C1/C4
ghr-miR156b					2203	C1/C4	2202	C1/C4
ghr-miR156c	1751	C1			2511	C1/C4
ghr-miR156d					2203	C1/C4	2202	C1/C4
ghr-miR160					2054	C1
ghr-miR162a					1682	C1
ghr-miR164					1409	C3
ghr-miR166b					2584	C1/C4
ghr-miR167a					1954	C1
ghr-miR167b					1954	C1
ghr-miR169a	692	V1			2190	C1/C4	2191	C1/C4
ghr-miR169b	692	V1	2190	C1/C4	2190	C1/C4	2191	C1/C4
ghr-miR169b(1)	1448	C3
ghr-miR172					2187	C1/C4	1236	C3
ghr-miR390a	1410	C3			1410	C3
ghr-miR390a(1)	2443	C1/C4
ghr-miR390b	1410	C3			1410	C3
ghr-miR390b(1)	2443	C1/C4
ghr-miR390c	1410	C3			1410	C3
ghr-miR390c(1)	2443	C1/C4
ghr-miR393	1743	C1			1402	C3
ghr-miR394a					852	V1	432	V1
ghr-miR394b					852	V1	432	V1
ghr-miR396a			1249	C3	1225	C3	1249	C3
ghr-miR396b			1249	C3	1225	C3	1249	C3
ghr-miR398					2480	C1/C4
ghr-miR399a					2649	C4/LIR
ghr-miR399b					2649	C4/LIR
ghr-miR399c	1750	C1			1752	C1
ghr-miR399d	1749	C1	1749	C1	1747	C1	1749	C1
ghr-miR399e	1747	C1	1749	C1	1747	C1
ghr-miR479					150	LIR
ghr-miR482a					2580	C1/C4
ghr-miR482b					582	V1
ghr-miR827a					2484	C1/C4
ghr-miR827b					2484	C1/C4
ghr-miR827c					2484	C1/C4
ghr-miR2948-5p			72	LIR	66	LIR
ghr-miR2949a-3p					2625	C4/LIR	2079	C1
ghr-miR2949a-5p					1241	C3
ghr-miR2949b					1241	C3	854	V1
ghr-miR2949c					1241	C3	854	V1
ghr-miR2950					320	V1/V2
ghr-miR3476-3p					2481	C1/C4
ghr-miR3476-5p			766	V1	422	V1/V2
ghr-miR7484a					1549	C1
ghr-miR7484b					1549	C1
ghr-miR7485			736	V1	473	V1/V2
ghr-miR7486a	2499	C1/C4	2499	C1/C4	850	V1
ghr-miR7486b	2499	C1/C4	2499	C1/C4	850	V1
ghr-miR7487					1575	C1
ghr-miR7488			2558	C1/C4	1443	C3	2558	C1/C4
ghr-miR7489					1451	C3
ghr-miR7490					563	V1
ghr-miR7491	1422	C3	11	LIR	7	LIR
ghr-miR7492a			902	V1	708	V1
ghr-miR7492b			902	V1	708	V1
ghr-miR7492c			902	V1	708	V1
ghr-miR7493			1163	C3	1351	C3	1163	C3
ghr-miR7493(1)			2095	C1
ghr-miR7494					1299	C3
ghr-miR7495a					1596	C1
ghr-miR7495b					1596	C1
ghr-miR7496a
ghr-miR7496b
ghr-miR7497			460	V1/V2	363	V1/V2
ghr-miR7498					371	V1/V2
ghr-miR7499					1677	C1
ghr-miR7500			675	V1	2478	C1/C4
ghr-miR7501					2440	C1/C4
ghr-miR7502					1656	C1
ghr-miR7503					1664	C1
ghr-miR7504a					131	LIR
ghr-miR7504b					2205	C1/C4
ghr-miR7505			2059	C1	2046	C1
ghr-miR7506					1804	C1
ghr-miR7507					2152	C1/C4
ghr-miR7508					84	LIR
ghr-miR7509					2172	C1/C4
ghr-miR7510a			703	V1	695	V1
ghr-miR7510b			806	V1	786	V1
ghr-miR7511					47	LIR
ghr-miR7512	918	V1			918	V1
ghr-miR7513			2551	C1/C4	2328	C1/C4
ghr-miR7514					1830	C1
miRNAs	14		22		78		16
Loci	18		23		78		16
V1	3		8		12		4
V2
C1	5		4		18		2
C3	5		3		14		4
C4/C1	5		5		19		6
LIR			2		7
V1/V2			1		5
LIR/C4					3
